# Supplementary material for: Passive Immunization in JNPL3 Transgenic Mice Using an Array of Phospho-Tau Specific Antibodies
Source: PLoS One. 2015 Aug 13;10(8):e0135774. doi: 10.1371/journal.pone.0135774 (PMC4536019; doi:10.1371/journal.pone.0135774)
Supplement: S1 File — The data files, individual graphs and composite figures are all included. (ZIP) [file pone.0135774.s001.zip]

Archive with 1 entries (1 files):
- Supporting Information.pzf
